# Supplementary material for: The Homocysteine and Metabolic Syndrome: A Mendelian Randomization Study
Source: Nutrients. 2021 Jul 16;13(7):2440. doi: 10.3390/nu13072440 (PMC8308555; doi:10.3390/nu13072440)
Supplement: Supplementary file 1 [file nutrients-13-02440-s001.zip]

Archive with 1 entries (1 files):
- nutrients-1293997-supplementary.pdf
